# Supplementary material for: The calcium‐dependent protein kinase (CDPK) and CDPK‐related kinase gene families in Hevea brasiliensis—comparison with five other plant species in structure, evolution, and expression
Source: FEBS Open Bio. 2016 Dec 12;7(1):4–24. doi: 10.1002/2211-5463.12163 (PMC5221434; doi:10.1002/2211-5463.12163)
Supplement: Supplementary file 1 — Table S1. Characteristics of CDPK and CRK genes in six plant species (H. brasiliensis, A. thaliana, P. trichocarpa, and O. sativa). [file FEB4-7-4-s001.xls]

## Sheet: Table S1-1 Hb
Table S1-1. Expression of H. brasiliensis CDPK and CRK genes.															↑
HbCDPKs	Expressiona
	Tissueb	Leaf dev	Ethephon	Corynespora	Drought	Low Temp	Ethephon (SRA)	Tissueb(SRA)
HbCPK1	Leaf	↓		↓	↓	↓		Latex
HbCPK2	Male flower							-
HbCPK3	Bark	↓						Bark
HbCPK4	Bark	↓			↑		↓	Bark
HbCPK5	Bark	↓	↓			↓	↓	Bark
HbCPK6	Bark			↓		↓		Bark
HbCPK7	Male ﬂower	↓						-
HbCPK8	Bark					↑	↓	Bark
HbCPK9	Bark	↓	↑				↑	Bark
HbCPK10	Leaf			↓			↓	Leaf
HbCPK11	Bark	↑↓			↑	↓		Bark
HbCPK12	Root	↓	↓			↓	↓	Bark
HbCPK13	Latex	↓	↑			↑	↓	Latex
HbCPK14	Female flower	↓		↑		↓		Leaf
HbCPK15	Bark	↓	↑↓					Bark
HbCPK16	Bark	↓				↓		Bark
HbCPK17	Female flower	↓				↓		Bark
HbCPK18	Bark	↓		↓		↓		Bark
HbCPK19	Female flower	↓		↓	↓	↓	↓	Bark
HbCPK20	Bark		↑↓			↑	↓	Bark
HbCPK21	Bark			↑		↑	↓	Bark
HbCPK22	Male flower							-
HbCPK23	Bark			↓		↓		Bark
HbCPK24	Root				↑			Bark
HbCPK25	Female flower	↓						Leaf
HbCPK26	Male flower							-
HbCPK27	Latex		↑	↓				Latex
HbCPK28	Male flower					↑		Leaf
HbCPK29	Bark		↑	↑	↑	↑	↓	Latex
HbCPK30(HbCDPK1)	Leaf	↓						Leaf
HbCRK1	Leaf	↓		↓		↓	↓	Leaf
HbCRK2	Leaf	↓		↓	↑	↓	↓	Leaf
HbCRK3	Leaf	↑↓				↓	↓	Leaf
HbCRK4	Female flower	↓				↓		Leaf
HbCRK5	Bark	↓		↓		↓	↓	Leaf
HbCRK6	Leaf			↓		↓	↓	Leaf
HbCRK7	Bark		↓		↑	↓		Leaf
HbCRK8	Leaf	↓		↓	↓	↓		Leaf
HbCRK9	Seed		↓			↓	↓	Leaf
aExpression analysis based on Solexa sequencing, Up-regulated (↑) or down-regulated (↓)..
bThe tissue which CDPK gene mainly expressed in.

## Sheet: Table S1-2 At
Table S1-4. Characterictics of A. thaliana CDPK and CRK genes.
S. No.	AtCDPKs(other name)	ID (PACID)a	NCBI Accession no.	Chromosome/scaffold	Coordinates (5' - 3')	CDS length in bp	Predicted protein			No. of introns	No. of splice varient	Groupb		AtCDPKs(other name)	Expressionc
							Length	isoelectric point	Mol Wt						Tissued	UV	Salt (1h)	Salt (24h)	Cold
1	AtCPK1	AT5G04870.1(19670991)	NP_196107.1	5	1417015-1419877	1830	610	5.34	68253.7	6	1	CPKⅠ		AtCPK1	Root		↓↑	↓↑
2	AtCPK2	AT3G10660.1(19664626)	NP_187677.1	3	3331599-3334268	1938	646	5.3	72254.1	6	1	CPKⅠ		AtCPK2	Root		↑	↑
3	AtCPK3	AT4G23650.1(19647432)	NP_194096.1	4	12324967-12327415	1587	529	5.95	59336.3	8	1	CPKⅡ		AtCPK3	Root
4	AtCPK4	AT4G09570.1(19647895)	NP_192695.1	4	6049560-6052184	1503	501	5.22	56416.4	6	1	CPKⅠ		AtCPK4	Root				↑
5	AtCPK5	AT4G35310.1(19645805)	NP_195257.1	4	16802436-16804628	1668	556	5.15	62127.3	6	1	CPKⅠ		AtCPK5	Seedling		↓↑	↓↑	↑
6	AtCPK6	AT2G17290.1(19640449)	NP_565411.2	2	7517005-7519239	1632	544	5.41	61111.5	6	1	CPKⅠ		AtCPK6	Root				↑
7	AtCPK7	AT5G12480.1(19668691)	NP_568281.1	5	4047817-4050035	1605	535	5.86	60309.7	7	2	CPKⅢ		AtCPK7	Root		↑	↑
8	AtCPK8	AT5G19450.1(19668316)	NP_197446.1	5	6558672-6561471	1599	533	5.96	59940.5	7	2	CPKⅢ		AtCPK8	Seedling			↑
9	AtCPK9	AT3G20410.1(19663326)	NP_188676.1	3	7116388-7118824	1623	541	5.83	60362.6	7	1	CPKⅡ		AtCPK9	Root		↑	↑
10	AtCPK10	AT1G18890.1(19652841)	NP_564066.2	1	6523468-6525736	1635	545	6.2	61459.8	6	1	CPKⅢ		AtCPK10	Seedling			↑
11	AtCPK11	AT1G35670.1(19654110)	NP_174807.1	1	13205456-13208058	1485	495	5.26	55916	6	1	CPKⅠ		AtCPK11	Root
12	AtCPK12	AT5G23580.1(19670318)	NP_197748.1	5	7950388-7952433	1470	490	5.27	55379.3	5	1	CPKⅠ		AtCPK12	Seedling		↑	↑
13	AtCPK13	AT3G51850.1(19661030)	NP_190753.2	3	19232667-19235526	1584	528	6.24	59375.9	6	1	CPKⅢ		AtCPK13	Seedling			↑	↓
14	AtCPK14	AT2G41860.1(19638400)	NP_181717.3	2	17467646-17469786	1590	530	6.75	60054.1	6	2	CPKⅢ		AtCPK14	Floral bud
15	AtCPK15	AT4G21940.2(19647496)	NP_001190794.1	4	11640847-11643487	1683	561	5.91	63345.3	8	2	CPKⅡ		AtCPK15	Seedling				↑
16	AtCPK16	AT2G17890.1(19642660)	NP_179379.1	2	7769885-7772627	1713	571	9.36	64753.9	11	1	CPKⅣ		AtCPK16	Floral bud
17	AtCPK17	AT5G12180.1(19669564)	NP_196779.1	5	3937136-3939323	1584	528	5.7	58484.4	6	1	CPKⅡ		AtCPK17	Floral bud				↓
18	AtCPK18	AT4G36070.2(19645425)	NP_001190932.1	4	17056743-17059595	1683	561	6.86	63250.9	12	2	CPKⅣ		AtCPK18	Floral bud
19	AtCPK19	AT1G61950.1(19657034)	NP_176386.2	1	22899417-22901941	1653	551	6.61	62948.2	8	1	CPKⅡ		AtCPK19	Root
20	AtCPK20	AT2G38910.1(19638284)	NP_181425.1	2	16245214-16247483	1749	583	5.35	64720.6	6	1	CPKⅠ		AtCPK20	Floral bud
21	AtCPK21	AT4G04720.1(19646216)	NP_192381.1	4	2394817-2397631	1593	531	6.21	59894.5	7	1	CPKⅡ		AtCPK21	Seedling		↑	↑
22	AtCPK22	AT4G04710.1(19647335)	NP_192380.1	4	2389598-2392887	1725	575	5.35	64674.9	11	1	CPKⅡ		AtCPK22	Seedling
23	AtCPK23	AT4G04740.2(19648119)	NP_001190672.1	4	2404883-2408493	1599	533	5.72	59803.3	8	2	CPKⅡ		AtCPK23	Seedling				↓
24	AtCPK24	AT2G31500.1(19642547)	NP_180708.1	2	13414016-13416324	1746	582	6.98	66243.9	6	1	CPKⅢ		AtCPK24	Floral bud
25	AtCPK25	AT2G35890.1(19639633)	NP_181133.1	2	15067175-15069136	1560	520	5.59	58851.8	5	1	CPKⅠ		AtCPK25	Root
26	AtCPK26	AT4G38230.2(19645555)	NP_001190949.1	4	17928994-17931101	1542	514	5.74	57618.9	7	3	CPKⅠ		AtCPK26	Floral bud		↓↑	↓↑
27	AtCPK27	AT4G04700.1(19645511)	NP_192379.2	4	2385276-2387986	1455	485	5.05	54898.5	7	1	CPKⅡ		AtCPK27	Seedling
28	AtCPK28	AT5G66210.2(19666939)	NP_201422.1	5	26456681-26459434	1569	523	8.56	58972.1	11	4	CPKⅣ		AtCPK28	Seedling				↑
29	AtCPK29	AT1G76040.2(19656335)	NP_974150.2	1	28537743-28540448	1683	561	6.99	63806.9	7	2	CPKⅡ		AtCPK29	Root		↓↑	↓↑	↓
30	AtCPK30	AT1G74740.1(19657417)	NP_177612.2	1	28080199-28082476	1623	541	6.28	61404.5	6	1	CPKⅢ		AtCPK30	Root
31	AtCPK31	AT4G04695.1(19647667)	NP_680596.2	4	2381634-2383996	1452	484	5.99	54696.7	7	1	CPKⅡ		AtCPK31	Root				↓
32	AtCPK32	AT3G57530.1(19663960)	NP_191312.2	3	21296898-21299351	1614	538	5.99	60935.4	7	1	CPKⅢ		AtCPK32	Root				↓
33	AtCPK33	AT1G50700.1(19654266)	NP_175485.1	1	18782214-18784385	1563	521	6.04	58605.8	7	1	CPKⅡ		AtCPK33	Seedling			↑	↓
34	AtCPK34	AT5G19360.1(19670343)	NP_197437.1	5	6521716-6523780	1569	523	5.63	58174.1	6	1	CPKⅡ		AtCPK34	Floral bud
35	AtCRK1	AT2G41140.1(19642343)	NP_181647.1	2	17150492-17153378	1728	576	8.76	64315.1	10	1	CRK		AtCRK1	Floral bud				↓
36	AtCRK2	AT3G19100.1(19659529)	NP_188541.1	3	6605681-6608980	1797	599	9.06	67207.1	9	1	CRK		AtCRK2	Root				↓
37	AtCRK3	AT2G46700.1(19638392)	NP_182193.1	2	19182968-19186430	1785	595	8.96	66600.1	10	2	CRK		AtCRK3	Root			↓↑	↑
38	AtCRK4	AT5G24430.1(19667403)	NP_197831.3	5	8339390-8342913	1782	594	8.46	66514	10	1	CRK		AtCRK4	Root		↓↑	↓↑
39	AtCRK5	AT3G50530.2(19658832)	NP_001190048.1	3	18753833-18756487	1896	632	9.01	70478.6	9	2	CRK		AtCRK5	Floral bud				↓
40	AtCRK6	AT3G49370.1(19664400)	NP_190506.1	3	18304954-18307906	1782	594	8.33	66371.7	10	1	CRK		AtCRK6	Root			↑	↓
41	AtCRK7	AT3G56760.1(19659426)	NP_191235.1	3	21020661-21023756	1731	577	8.84	64547.3	10	1	CRK		AtCRK7	Seedling		↑	↑
42	AtCRK8	AT1G49580.1(19654939)	NP_175381.1	1	18351611-18354384	1818	606	9.15	67972.8	10	1	CRK		AtCRK8	Root				↓
a As found using BlastP in Phytozome v8.0 (http://www.phytozome.net).
b According to the phylogenetic classification of CDPK proteins (Fig 1).
c Expression analysis based on Solexa sequencing, Up-regulated (↑) or down-regulated (↓)..
d The tissue which CDPK gene mainly expressed in.

## Sheet: Table S1-3 Pt
Table S1-5. Characterictics of P. trichocarpa CDPK and CRK genes.
S. No.	PtCDPKs(other name)	ID (PACID)a	NCBI Accession no.	Chromosome/ scaffold	Coordinates (5' - 3')	CDS length in bp	Predicted protein			No. of introns	No. of splice varient		Groupb		PtCDPKs(other name)	Expressionc
							Length	isoelectric point	Mol Wt							ABA	MeJa	Chiling	Freezing	Heat shock	Salt
1	PtCDPK1	Potri.006G200600.1(27007732)	-	6	21570199-21573361	1797	599	6.11	67370.1	6	1	PtCDPK1)	CPKⅠ		PtCDPK1		↓		↓	↑
2	PtCDPK2	Potri.008G014700.1(27038478)	XP_002310978.1	8	804045-807872	1737	579	5.59	64673.7	6	1	PtCDPK2)	CPKⅠ		PtCDPK2	↑↓			↓	↓	↑↓
3	PtCDPK3	Potri.010G244800.1(26979062)	XP_002315411.1	10	21987456-21991166	1767	589	5.28	66283.4	7	3	PtCDPK3)	CPKⅠ		PtCDPK3	↓↑		↓	↓	↓	↑
4	PtCDPK4	Potri.016G066700.1(27013522)	XP_002323364.1	16	4741237-4744885	1839	613	5.97	68503.1	6	1	PtCDPK4)	CPKⅠ		PtCDPK4	↑↓	↓	↑	↓	↓	↓
5	PtCDPK5	Potri.001G097400.1(27044512)	-	1	7654039-7658953	1545	515	6.2	58240.4	8	1	PtCDPK5)	CPKⅡ		PtCDPK5	↓↑		↓		↓	↓↑
6	PtCDPK6	Potri.003G134000.1(26996284)	XP_002304529.1	3	15334275-15338665	1569	523	6.14	59020.1	8	4	PtCDPK6)	CPKⅡ		PtCDPK6	↓↑		↓	↓
7	PtCDPK7	Potri.019G083200.1(27025029)	XP_002325988.1	19	11624009-11628391	1557	519	5.67	58271.3	6	1	PtCDPK7)	CPKⅠ		PtCDPK7	↓↑		↓	↓		↓↑
8	PtCDPK8	Potri.004G207300.1(26990948)	XP_002328137.1	4	21613423-21616761	1680	560	5.38	62516.9	6	8	PtCDPK8)	CPKⅠ		PtCDPK8	↑↓			↓	↑	↑↓
9	PtCDPK9	Potri.009G168600.1(26988155)	-	9	12818374-12821733	1674	558	5.51	62453.2	6	3	PtCDPK9)	CPKⅠ		PtCDPK9	↑↓		↑			↓
10	PtCDPK10	Potri.001G257100.1(27048110)	XP_002299904.1	1	26668294-26671952	1602	534	6.46	59816.4	7	1	PtCDPK10)	CPKⅢ		PtCDPK10	↓↑		↓	↓	↓	↑
11	PtCDPK11	Potri.009G052700.1(26987794)	XP_002313342.1	9	5690409-5694080	1599	533	6.56	60001.6	7	2	PtCDPK11)	CPKⅢ		PtCDPK11	↓↑	↓	↓	↓	↓
12	PtCDPK12	Potri.013G112500.1(26994203)	XP_002327245.1	13	12601668-12606786	1431	477	5.27	53993.6	6	5	PtCDPK12)	CPKⅠ		PtCDPK12	↓↑		↓	↓	↓	↓↑
13	PtCDPK13	Potri.T012800.1(27051408)	XP_002325726.1	scaffold_25	202695-206783	1509	503	5.54	56603.6	6	1	PtCDPK13)	CPKⅠ		PtCDPK13	↓↑		↓	↓	↓	↓↑
14	PtCDPK14	Potri.016G117200.1(27012785)	XP_002323583.1	16	12234985-12240939	1584	528	5.87	59702.2	6	1	PtCDPK14)	CPKⅢ		PtCDPK14	↓↑		↓	↓		↓↑
15	PtCDPK15	Potri.006G101300.1(27003455)	XP_002309145.1	6	7795924-7802053	1734	578	6.05	65640.2	7	3	PtCDPK15)	CPKⅢ		PtCDPK15	↓↑		↓	↓	↓	↓↑
16	PtCDPK16	Potri.006G199400.1(27005592)	XP_002309269.1	6	21455094-21460376	1794	598	5.19	66484.5	6	1	PtCDPK16)	CPKⅠ		PtCDPK16			↓	↓	↑
17	PtCDPK17	Potri.016G065700.1(27012002)	XP_002322763.1	16	4631454-4637452	1797	599	5.49	66364.7	6	1	PtCDPK17)	CPKⅠ		PtCDPK17			↓		↓
18	PtCDPK18	Potri.004G015500.1(26990258)	XP_002305576.1	4	995379-999916	1596	532	6.03	60083.2	7	3	PtCDPK18)	CPKⅡ		PtCDPK18	↑			↓	↓	↑
19	PtCDPK19	Potri.011G003400.1(27001701)	XP_002316527.1	11	245473-250067	1596	532	6.07	59928	7	1	PtCDPK19)	CPKⅡ		PtCDPK19	↑↓		↓	↓		↑
20	PtCDPK20	Potri.007G127000.1(27015988)	XP_002309814.1	7	14321250-14323821	1602	534	5.78	60700.2	7	1	PtCDPK20)	CPKⅢ		PtCDPK20			↓	↓	↓
21	PtCDPK21	Potri.005G113600.1(270311900	XP_002327754.1	5	8726742-8732414	1668	556	9.07	63056.1	11	3	PtCDPK21)	CPKⅣ		PtCDPK21	↑↓			↓	↑
22	PtCDPK22	Potri.007G057600.1(27015393)	XP_002304327.1	7	6096327-6102106	1671	557	8.49	63231.9	11	3	PtCDPK22)	CPKⅣ		PtCDPK22			↓	↓	↓	↓↑
23	PtCDPK23	Potri.002G017000.1(27023254)	-	2	986619-990113	1626	542	5.51	60804.4	7	1	PtCDPK23)	CPKⅡ		PtCDPK23	↓↑		↓	↓
24	PtCDPK24	Potri.005G245000.1(27031654)	XP_002306955.1	5	24954015-24958486	1539	513	5.86	57623	7	1	PtCDPK24)	CPKⅡ		PtCDPK24	↑		↑		↓
25	PtCDPK25	Potri.012G071700.1(27049084)	XP_002318616.1	12	9696956-9701213	1665	555	5.96	63148.9	6	2	PtCDPK25)	CPKⅢ		PtCDPK25
26	PtCDPK26	Potri.015G066200.1(27017134)	XP_002322129.1	15	9089695-9092856	1686	562	6.15	63967.8	6	2	PtCDPK26)	CPKⅢ		PtCDPK26	↓↑		↓		↓	↑
27	PtCDPK27	Potri.006G052900.1(27007267)	XP_002308958.1	6	3811740-3815099	1584	528	6.12	59846.4	7	1	PtCDPK27)	CPKⅢ		PtCDPK27	↑↓		↑	↓	↑	↓↑
28	PtCDPK28	Potri.016G054600.1(27012913)	XP_002322709.1	16	3550100-3553512	1596	532	6.32	60448.1	7	3	PtCDPK28)	CPKⅢ		PtCDPK28	↓↑		↑	↓	↑	↓
29	PtCDPK29	Potri.001G274700.1(27041953)	XP_002299975.1	1	28118942-28122193	1515	505	5.62	56469.4	8	1	PtCDPK29)	CPKⅡ		PtCDPK29
30	PtCDPK30	Potri.009G069200.1(26987592)	XP_002313265.1	9	6843123-6845510	1575	525	5.77	58554.6	7	1	PtCDPK30)	CPKⅡ		PtCDPK30			↑		↑	↑
31	PtCRK1	Potri.006G040500.1(27008299)	XP_002308892.1	6	2874727-2879673	1686	562	8.96	63185.3	10	2		CRK		PtCRK1	↓↑		↓		↓
32	PtCRK2	Potri.016G035500.1(27012518)	XP_002322616.1	16	2083764-2088866	1734	578	8.88	64731.2	10	2		CRK		PtCRK2	↓↑		↓		↓	↓↑
33	PtCRK3	Potri.009G105700.1(26986163)	XP_002313096.1	9	9227302-9232998	1773	591	8.92	66411.2	10	1		CRK		PtCRK3	↓↑		↑			↓↑
34	PtCRK4	Potri.002G176700.1(27023650)	XP_002302662.1	2	13598406-13606368	1812	604	8.7	67574.9	10	3		CRK		PtCRK4	↓↑		↓		↓	↑
35	PtCRK5	Potri.014G103500.1(27034330)	XP_002320890.1	14	8141122-8148076	1836	612	7.96	68186.8	9	7		CRK		PtCRK5	↓↑		↓			↑
36	PtCRK6	Potri.012G023300.1(27049838)	XP_002317812.1	12	2051281-2056207	1782	594	8.91	65677.2	10	1		CRK		PtCRK6	↑↓↑		↓	↓	↓	↑↓
37	PtCRK7	Potri.005G135900.1(27031853)	XP_002306462.1	5	11125683-11130228	1821	607	9.03	67558.4	10	1		CRK		PtCRK7	↓↑↓		↓			↓↑
38	PtCRK8	Potri.007G040800.1(27015250)	XP_002310736.1	7	3295625-3300154	1818	606	9.14	67486.2	10	1		CRK		PtCRK8	↓↑		↓		↓	↑
39	PtCRK9	Potri.004G143700.1(26992905)	XP_002330282.1	4	16736021-16742051	1788	596	9.01	67284	10	4		CRK		PtCRK9	↓↑↓			↓	↓	↓↑
a As found using BlastP in Phytozome v8.0 (http://www.phytozome.net).
b According to the phylogenetic classification of CDPK proteins (Fig 1).
c Expression analysis based on Solexa sequencing, Up-regulated (↑) or down-regulated (↓)..

## Sheet: Table S1-4 Os
Table S1-6. Characterictics of O. sativa CDPK and CRK genes.
S. No.	OsCDPKs(other name)	ID (PACID)a	NCBI Accession no.	Chromosome /scaffold	Coordinates (5' - 3')	CDS length	Predicted protein			No. of introns	No. of splice varient	Groupb		OsCDPKs(other name)	Expressionc
							Length	isoelectric point	Mol Wt						Tissued	Salt (Shoot)	Salt (Root)	High temp	ABA	GA	ABA-GA
1	OsCPK1	LOC_Os01g43410.1(24118136)	EAZ12734.1	1	24839238-24843094	1554	518	6.05	58739.7	7	1	CPKⅡ		OsCPK1	Root	↑	↑		↓	↑
2	OsCPK2	LOC_Os01g59360.1(24114677)	NP_001044575.1	1	34325426-34327699	1545	515	5.56	56950.7	7	1	CPKⅡ		OsCPK2	PAAF	↓				↑	↓
3	OsCPK3	LOC_Os01g61590.1(24121019)	BAB92912.1	1	35619864-35625490	1653	551	6.13	61105.7	6	1	CPKⅢ		OsCPK3	Callus			↓		↑	↑
4	OsCPK4	LOC_Os02g03410.1(24132646)	NP_001045751.1	2	1388049-1393978	1563	522	8.34	58575.8	11	2	CPKⅣ		OsCPK4	Shoot	↑	↑	↑	↑	↑
5	OsCPK5	LOC_Os02g46090.1(24134719)	NP_001047767.1	2	28086729-28091810	1650	549	5.53	60387.8	6	1	CPKⅠ		OsCPK5	Callus		↑	↑	↑
6	OsCPK6	LOC_Os02g58520.1(24131195)	NP_001048624.1	2	35775164-35776967	1635	545	5.35	60260	2	1	CPKⅠ		OsCPK6	PABF	↓		↑	↑	↑	↑
7	OsCPK7	LOC_Os03g03660.1(24123145)	ABF93782.1	3	1626022-1629492	1626	564	5.64	63863.9	7	4	CPKⅠ		OsCPK7	Seed		↑	↑			↓
8	OsCPK8	LOC_Os03g59390.1(24127923)	NP_001051652.1	3	33806194-33809792	1614	538	6.18	60658.1	7	1	CPKⅢ		OsCPK8	Leaf		↓	↑		↑
9	OsCPK9	LOC_Os03g48270.1(24122852)	NP_001050944.1	3	27467551-27472448	1722	574	8.71	63978	4	1	CPKⅢ		OsCPK9	Leaf		↓	↑		↑	↑
10	OsCPK10	LOC_Os03g57450.1(24126816)	NP_001051503.1	3	32752438-32755428	1869	599	5.45	65862.1	6	1	CPKⅠ		OsCPK10	Root			↑		↑	↑
11	OsCPK11	LOC_Os03g57510.1(24126435)	NP_001051507.1	3	32791645-32794990	1728	576	5.24	63170.8	6	1	CPKⅠ		OsCPK11	PABF		↑	↑		↑
12	OsCPK12	LOC_Os04g47300.1(24104853)	NP_001053548.1	4	28079700-28082248	1599	533	6.24	59561.6	7	1	CPKⅡ		OsCPK12	Leaf			↑	↑	↑	↓
13	OsCPK13	LOC_Os04g49510.1(24107518)	BAB16888.1	4	29531612-29535400	1653	551	5.45	60966.2	6	4	CPKⅠ		OsCPK13	Root		↑	↑	↓	↑
14	OsCPK14	LOC_Os05g41270.1(24151774)	EEE64198.1	5	24175887-24178191	1566	522	5.77	57631.6	7	1	CPKⅡ		OsCPK14	PABF		↓	↓
15	OsCPK15	LOC_Os05g50810.1(24152285)	NP_001056455.1	5	29140824-29144527	1626	565	6.59	63744.3	7	2	CPKⅡ		OsCPK15	Leaf			↑	↑	↑	↑
16	OsCPK16	LOC_Os05g39090.1(24154845)	NP_001055790.1	5	22919648-22924247	1641	547	6.44	60993.6	6	1	CPKⅢ		OsCPK16	Shoot				↑	↑	↑
17	OsCPK17	LOC_Os07g06740.2(24112866)	NP_001058943.1	7	3289980-3293103	1704	568	5.6	62619.1	6	3	CPKⅠ		OsCPK17	Leaf	↓	↓	↑	↑	↑	↓
18	OsCPK18	LOC_Os07g22710.1(24108873)	NP_001059444.1	7	12795240-12803396	1536	512	7.64	57584.5	11	4	CPKⅣ		OsCPK18	Callus				↑	↑	↑
19	OsCPK19	LOC_Os07g33110.2(24111616)	NP_001059775.1	7	19769256-19773006	1599	533	5.93	59505.8	7	5	CPKⅡ		OsCPK19	Shoot					↑	↓
20	OsCPK20	LOC_Os07g38120.1(24110916)	NP_001060031.1	7	22858998-22862268	1650	550	7	62408.1	7	1	CPKⅢ		OsCPK20	Shoot			↑		↑
21	OsCPK21	LOC_Os08g42750.1(24097636)	NP_001062383.1	8	27055297-27059212	1695	565	5.82	61917	6	1	CPKⅢ		OsCPK21	Callus	↑	↑	↑	↓	↓	↓
22	OsCPK22	LOC_Os09g33910.1(24137222)	NP_001063657.1	9	20015910-20019276	1734	577	6.43	63760.4	7	1	CPKⅢ		OsCPK22	PAAF	↓		↑	↑	↑	↑
23	OsCPK23	LOC_Os10g39420.1(24094095)	NP_001065180.1	10	21028207-21031909	1602	534	5.58	60546.9	6	1	CPKⅠ		OsCPK23	Seed	↓		↓	↑
24	OsCPK24	LOC_Os11g07040.1(24159370)	NP_001065864.1	11	3495598-3499184	1542	513	5.22	56672.4	6	1	CPKⅠ		OsCPK24	Root	↑	↑		↑	↑	↑
25	OsCPK25	LOC_Os11g04170.1(24158696)	NP_001065691.1	11	1691902-1694017	1623	541	5.9	59463.7	5	1	CPKⅡ		OsCPK25	PABF	↑	↑	↑	↑
26	OsCPK26	LOC_Os12g03970.1(24148729)	ABA95733.1	12	1648300-1650414	1626	541	5.9	59433.6	5	1	CPKⅡ		OsCPK26	PABF	↓	↓	↑			↑
27	OsCPK27	LOC_Os12g30150.1(24149212)	NP_001066786.1	12	18098675-18101695	1836	612	5.81	67580.7	6	1	CPKⅠ		OsCPK27	PABF		↑
28	OsCPK28	LOC_Os12g07230.1(24147819)	NP_001066266.1	12	3553654-3558229	1578	526	5.47	57989	6	1	CPKⅠ		OsCPK28	Leaf		↓	↑		↑
29	OsCPK29	LOC_Os12g12860.1(24146619)	NP_001066443.1	12	7112541-7115724	1689	563	6.96	62872	7	1	CPKⅢ		OsCPK29	PAAF		↓			↑
30	OsCRK1	LOC_Os03g25070.1(24128131)	Q10KY3.1	3	14316635-14322923	1800	600	8.58	66279	10	1	CRK		OsCRK1	Shoot			↑	↑	↓	↓
31	OsCRK2	LOC_Os06g50030.1(24141896)	BAD54109.1	6	30301929-30308149	1869	623	9.15	69141.9	10	1	CRK		OsCRK2	Root			↑	↑
32	OsCRK3	LOC_Os07g42770.1(24109979)	NP_001060297.1	7	25617636-25621790	1359	453	8.46	51293.2	10	1	CRK		OsCRK3	Shoot	↓			↑	↑	↑
33	OsCRK4	LOC_Os07g44710.1(24109884)	BAC16472.1	7	26683481-26688237	1785	594	8.88	65242.9	10	1	CRK		OsCRK4	Root		↓			↑	↑
34	OsCRK5	LOC_Os10g36710.1(24096766)	AAK84452.1	10	19640976-19645948	1896	632	8.98	69844.5	10	1	CRK		OsCRK5	Seed			↓		↑
a As found using BlastP in Phytozome v8.0 (http://www.phytozome.net).
b According to the phylogenetic classification of CDPK proteins (Fig 1).
c Expression analysis based on Solexa sequencing, Up-regulated (↑) or down-regulated (↓).
d The tissue which CDPK gene mainly expressed in.
