# Supplementary material for: The calcium‐dependent protein kinase (CDPK) and CDPK‐related kinase gene families in Hevea brasiliensis—comparison with five other plant species in structure, evolution, and expression
Source: FEBS Open Bio. 2016 Dec 12;7(1):4–24. doi: 10.1002/2211-5463.12163 (PMC5221434; doi:10.1002/2211-5463.12163)
Supplement: Supplementary file 2 — Table S2. Basic information for the Solexa sequencing data of Hevea brasiliensis and five other plant species. [file FEB4-7-4-s002.xls]

## Sheet: Sheet1
Table S2. Basic information for Solexa sequencing data of Hevea brasiliensis and five other plant species
a) Hevea brasiliensis
Experiments			Sample Name				SRA ID					Raw Reads No.					Clean Reads No.						Mean Size (bp)
Corynespora cassiicola tolerance (PRJNA179126)			RRII 105-C1 Leaf				SRR611640_1					29187926					23074253 (79.1%)						99.8
			RRII 105-C1 Leaf				SRR611640_2					29187926					23074253 (79.1%)						99.5
			GT 1-C2 Leaf				SRR611643_1					28649862					22566199 (78.8%)						99.8
			GT 1-C2 Leaf				SRR611643_2					28649862					22566199 (78.8%)						99.5
			RRII 105-T1 Leaf				SRR611644_1					45775119					36447813 (79.6%)						99.8
			RRII 105-T1 Leaf				SRR611644_2					45775119					36447813 (79.6%)						99.5
			GT 1-T2 Leaf				SRR611645_1					42899458					34889520 (81.3%)						99.8
			GT 1-T2 Leaf				SRR611645_2					42899458					34889520 (81.3%)						99.5
Abiotic stress (PRJNA182078, PRJNA182079)			RRIM 600 Control				SRR620233_1					34797348					27618496 (79.4%)						99.8
			RRIM 600 Control				SRR620233_2					34797348					27618496 (79.4%)						99.5
			RRIM 600 Drought				SRR620234_1					42552307					33560782 (78.9%)						99.8
			RRIM 600 Drought				SRR620234_2					42552307					33560782 (78.9%)						99.5
			RRIM 600 Low Temperature				SRR620235_1					38684929					30602813 (79.1%)						99.8
			RRIM 600 Low Temperature				SRR620235_2					38684929					30602813 (79.1%)						99.5
			RRII 105 ethylene stressed				SRR620236_1					47060495					36234122 (77.0%)						99.8
			RRII 105 ethylene stressed				SRR620236_2					47060495					36234122 (77.0%)						99.4
			RRII 105 Control latex				SRR620237_1					40797896					31995168 (78.4%)						99.8
			RRII 105 Control latex				SRR620237_2					40797896					31995168 (78.4%)						99.5
Tissues (PRJNA201084)			BK01-bark				SRR854520_1					84943813					66046542 (77.8%)						99.8
			BK01-bark				SRR854520_2					84943813					66046542 (77.8%)						99.4
			LX01-latex				SRR854521_1					25192286					18399110 (73.0%)						99.5
			LX01-latex				SRR854521_2					25192286					18399110 (73.0%)						99.3
			LF01-leaves				SRR854522_1					24789161					17716484 (71.5%)						99.4
			LF01-leaves				SRR854522_2					24789161					17716484 (71.5%)						99.3
Tissues (unpublished data)			Latex				-					20871900					16042038 (76.9%)						100.2
			Latex				-					20871900					14148279 (67.8%)						98.9
			Bark				-					36914453					26795799 (72.6%)						99.1
			Bark				-					36914453					18411926 (49.9%)						99.7
			Leaf				-					38065117					29555463 (77.6%)						99.3
			Leaf				-					38065117					20614337 (54.2%)						99.8
			Root				-					32752722					26570899 (81.1%)						98.8
			Root				-					32752722					26025729 (79.5%)						98.8
			Seed				-					36663301					26612636 (72.6%)						100.8
			Seed				-					36663301					24699302 (67.4%)						100.6
			Female flower				-					38209941					31476502 (82.4%)						100.9
			Female flower				-					38209941					29554507 (77.3%)						100.7
			Male flower				-					37552053					28026445 (74.6%)						100.9
			Male flower				-					37552053					26371706 (70.2%)						100.7
Ethephon treatment (unpublished data)			Latex/0h				-					28667449					19490484 (68.0%)						98.9
			Latex/0h				-					28667449					19057468 (66.5%)						98.9
			Latex/3h				-					31763836					16722400 (52.6%)						100.4
			Latex/3h				-					31763836					15429064 (48.6%)						100.3
			Latex/12h				-					28533332					15653064 (54.9%)						100.4
			Latex/12h				-					28533332					14213061 (49.8%)						100.3
			Latex/24h				-					31261306					16968235 (54.3%)						100.4
			Latex/24h				-					31261306					15538155 (49.7%)						100.2
Leaf development (unpublished data)			Leaf/Bronze				-					24197695					19732642 (81.5%)						99.2
			Leaf/Bronze				-					24197695					14157029 (58.5%)						99.8
			Leaf/Color-change				-					36132975					28671497 (79.3%)						99.2
			Leaf/Color-change				-					36132975					20021135 (55.4%)						99.7
			Leaf/Pale-green				-					28775048					22013017 (76.5%)						99.2
			Leaf/Pale-green				-					28775048					15235698 (52.9%)						99.7
			Leaf/Mature				-					34137140					25330596 (74.2%)						99.2
			Leaf/Mature				-					34137140					17348565 (50.8%)						99.8
b) Arabidopsis thaliana
Experiments			Sample Name				SRA ID					Raw Reads No.					Clean Reads No.						Mean Size (bp)
Salt Stress (PRJNA217812 )			WT, 0 mM, 1h				SRR969418_1					5842478					5838191 (99.9%)						71.9
			WT, 0 mM, 1h				SRR969418_2					5842478					5838191 (99.9%)						71.8
			WT, 50 mM, 1h				SRR969471_1					4940342					4935242 (99.9%)						71.9
			WT, 50 mM, 1h				SRR969471_2					4940342					4935242 (99.9%)						71.8
			WT, 100 mM, 1h				SRR971148_1					10564426					10549753 (99.9%)						71.8
			WT, 100 mM, 1h				SRR971148_2					10564426					10549753 (99.9%)						71.9
			WT, 150 mM, 1h				SRR971502_1					4788933					4785552 (99.9%)						71.8
			WT, 150 mM, 1h				SRR971502_2					4788933					4785552 (99.9%)						71.8
			WT, 0 mM, 24h				SRR971578_1					9448603					9444935 (100.0%)						71.8
			WT, 0 mM, 24h				SRR971578_2					9448603					9444935 (100.0%)						71.9
			WT, 50 mM, 24h				SRR971581_1					8415783					8408899 (99.9%)						71.9
			WT, 50 mM, 24h				SRR971581_2					8415783					8408899 (99.9%)						71.9
			WT, 100 mM, 24h				SRR971646_1					7160159					7155999 (99.9%)						71.9
			WT, 100 mM, 24h				SRR971646_2					7160159					7155999 (99.9%)						71.9
			WT, 150 mM, 24h				SRR971778_1					5432321					5428561 (99.9%)						71.9
			WT, 150 mM, 24h				SRR971778_2					5432321					5428561 (99.9%)						71.9
Tissue (PRJNA231088)			Floral bud stage 12, Wu-0				SRR1046892					25994624					25709809 (98.9%)						79.9
			10-day-old root, Wu-0				SRR1046893					29677248					29352913 (98.9%)						79.8
			11-day-old seedling, Wu-0				SRR1046894					24427793					24112144 (98.7%)						80.4
			Floral bud stage 12, Zu-0				SRR1046895					23956637					23700262 (98.9%)						80
			10-day-old root, Zu-0				SRR1046896					28889053					28585113 (98.9%)						79.9
			11-day-old seedling, Zu-0				SRR1046897					24820403					24460142 (98.5%)						79.9
UV treatment (PRJNA272425)			Lip-0 mock				SRR1752187					9588769					9562667 (99.7%)						92.5
			Lip-0 mock				SRR1752188					12488846					12459845 (99.8%)						92.6
			Lip-0 UV				SRR1752189					13239506					13201820 (99.7%)						92.6
			Lip-0 UV				SRR1752190					17617382					17578459 (99.8%)						92.6
			Mh-0 mock				SRR1752191					12197578					12170719 (99.8%)						92.6
			Mh-0 mock				SRR1752192					8137501					8111762 (99.7%)						92.6
			Mh-0 UV				SRR1752193					24963728					24893640 (99.7%)						92.6
			Mh-0 UV				SRR1752194					14010568					13965202 (99.7%)						92.5
Cold stress (PRJNA218632)			Cold control (shoots)				SRR976391					20412361					19963403 (97.8%)						73.4
			Cold control (shoots)				SRR976394					15411888					15206568 (98.7%)						73.9
			Cold Treatment (shoots)				SRR976397					20574994					20170325 (98.0%)						73.5
			Cold Treatment (shoots)				SRR976398					19464873					19155978 (98.4%)						73.8
c) Oryza sativa
Experiments		Sample Name						SRA ID						Raw Reads No.					Clean Reads No.					Mean Size (bp)
High night temperature stress (PRJNA267031 )		SC2 Control						SRR1665097_1						54062045					52834133 (97.7%)					98.8
		SC2 Control						SRR1665097_2						54062045					52834133 (97.7%)					98.1
		ST3 high night temperature						SRR1665101_1						53282297					52246958 (98.1%)					99
		ST3 high night temperature						SRR1665101_2						53282297					52246958 (98.1%)					98.3
Salinity stress (PRJDA46487)		Nipponbare shoot under normal condition						DRR000349_53						64226640					44538652 (69.3%)					35.4
		Nipponbare root under normal condition						DRR000350_54						40514926					31483995 (77.7%)					35.5
		Nipponbare shoot 1hr after salinity stress						DRR000351_55						55679052					39256072 (70.5%)					35.4
		Nipponbare root 1hr after salinity stress						DRR000352_56_57						67473819					42808050 (63.4%)					35.3
Tissue (PRJDA67119)		retro_LE leaf						DRR001045						21067867					18762936 (89.1%)					48.4
		retro_RO root						DRR001046						21005165					18174900 (86.5%)					46.1
		retro_SH shoot						DRR001047						21709682					19861923 (91.5%)					50.1
		retro_PABF panicle before flowering						DRR001048						20635029					18531861 (89.8%)					47.8
		retro_PAAF pannicle after flowering						DRR001049						21536116					20026788 (93.0%)					53.9
		retro_CA callus						DRR001050						20410166					16963976 (83.1%)					47.1
		retro_SE seed						DRR001051						21552293					20130981 (93.4%)					55.4
Abscisic acid (ABA) and giberellic acid (GA) treated (PRJNA213797)		Control (mature seed aleurone)						SRR946529						37488762					36235154 (96.7%)					48.8
		ABA (mature seed aleurone)						SRR946863						39794659					38657345 (97.1%)					49
		GA (mature seed aleurone)						SRR946864						40148770					39661354 (98.8%)					49.4
		ABA-GA (mature seed aleurone)						SRR946865						40341591					39825620 (98.7%)					49.3
d) Populus trichocarpa
Experiments	Sample Name					SRA ID					Raw Reads No.					Clean Reads No.					Mean Size (bp)
ABA stimulation (PRJNA232098)	unstressed					SRR1055909_1					17375798					17374426 (100.0%)					99.3
	unstressed					SRR1055909_2					17375798					17374426 (100.0%)					98.9
	ABA 1h					SRR1055910_1					19791177					19789025 (100.0%)					99
	ABA 1h					SRR1055910_2					19791177					19789025 (100.0%)					98.8
	ABA 4h					SRR1055911_1					18342865					18341260 (100.0%)					99.3
	ABA 4h					SRR1055911_2					18342865					18341260 (100.0%)					98.8
	ABA 8h					SRR1055912_1					16839073					16837804 (100.0%)					99.3
	ABA 8h					SRR1055912_2					16839073					16837804 (100.0%)					98.8
	ABA 12h					SRR1055921_1					17152515					17148471 (100.0%)					99.3
	ABA 12h					SRR1055921_2					17152515					17148471 (100.0%)					98.9
	ABA 24h					SRR1055922_1					19802002					19800758 (100.0%)					99.3
	ABA 24h					SRR1055922_2					19802002					19800758 (100.0%)					98.9
Methyl jasmonate (PRJNA244820)	untreted root					SRR1246865_1					48300131					47721536 (98.8%)					99.5
	untreted root					SRR1246865_2					48300131					47721536 (98.8%)					99
	untreted root					SRR1246866_1					50547879					49908760 (98.7%)					99.4
	untreted root					SRR1246866_2					50547879					49908760 (98.7%)					98.8
	MeJa treated root					SRR1246867_1					48706300					47931757 (98.4%)					99.4
	MeJa treated root					SRR1246867_2					48706300					47931757 (98.4%)					98.8
	MeJa treated root					SRR1246868_1					47115258					46486743 (98.7%)					99.5
	MeJa treated root					SRR1246868_2					47115258					46486743 (98.7%)					98.9
Chilling, Freezing and Heat shock (PRJNA207974, PRJNA215888)	untreated					SRR901769_1					66287736					66287736 (100.0%)					89.3
	untreated					SRR901769_2					66287736					66287736 (100.0%)					89.5
	chilling treated					SRR921507_1					67729266					67729266 (100.0%)					89.1
	chilling treated					SRR921507_2					67729266					67729266 (100.0%)					89.5
	freezing treated					SRR922436_1					67488877					67488877 (100.0%)					89.3
	freezing treated					SRR922436_2					67488877					67488877 (100.0%)					89
	Heat shock					SRR955312_1					34527780					34131007 (98.9%)					88.3
	Heat shock					SRR955312_2					34527780					34131007 (98.9%)					88.5
	Heat shock					SRR956808_1					34302408					33868957 (98.7%)					88.2
	Heat shock					SRR956808_2					34302408					33868957 (98.7%)					88.1
Salinity stress (PRJNA230867)	T_0h					SRR1046128_1					25012713					22462942 (89.8%)					95.6
	T_0h					SRR1046128_2					25012713					22462942 (89.8%)					94.6
	T_6h					SRR1046132_1					25642442					22558159 (88.0%)					95.5
	T_6h					SRR1046132_2					25642442					22558159 (88.0%)					94.5
	T_12h					SRR1046146_1					26820451					23885206 (89.1%)					95.7
	T_12h					SRR1046146_2					26820451					23885206 (89.1%)					94.6
	T_24h					SRR1046154_1					24785523					21782765 (87.9%)					95.5
	T_24h					SRR1046154_2					24785523					21782765 (87.9%)					94.3
	T_72h					SRR1046321_1					32035485					29078614 (90.8%)					95.6
	T_72h					SRR1046321_2					32035485					29078614 (90.8%)					95.5
e) Manihot esculenta
Experiments					Sample Name					SRA ID					Raw Reads No.					Clean Reads No.					Mean Size (bp)
Cassava responses to Pathogenic and non-pathogenic Xanthomonas axonopodis pv manihotis (cassava) ( PRJNA231851)					ORST4 0dpi					SRR1050891_1					8785143					6438551(73.3%)					90.5
					ORST4 0dpi					SRR1050891_2					8785143					6438551(73.3%)					90.7
					ORST4 5dpi					SRR1050892_1					10253256					6938071(67.7%)					90.4
					ORST4 5dpi					SRR1050892_2					10253256					6938071(67.7%)					90.6
					ORST4 7dpi					SRR1050893_1					8541995					7871326(92.1%)					90.4
					ORST4 7dpi					SRR1050893_2					8541995					7871326(92.1%)					90.8
					ORST4+TALE1Xam 0dpi					SRR1050894_1					17126659					10244806(59.8%)					90.3
					ORST4+TALE1Xam 0dpi					SRR1050894_2					17126659					10244806(59.8%)					90.8
					ORST4+TALE1Xam 5dpi					SRR1050895_1					3759652					1243210(33.1%)					87.8
					ORST4+TALE1Xam 5dpi					SRR1050895_2					3759652					1243210(33.1%)					89
					ORST4+TALE1Xam 7dpi					SRR1050896_1					7582275					6999616(92.3%)					90.5
					ORST4+TALE1Xam 7dpi					SRR1050896_2					7582275					6999616(92.3%)					90.9
					ORST4 0dpi					SRR1050897_1					8045977					5647151(70.2%)					90.4
					ORST4 0dpi					SRR1050897_2					8045977					5647151(70.2%)					91
					ORST4 5dpi					SRR1050898_1					9636337					6167925(64.0%)					90.5
					ORST4 5dpi					SRR1050898_2					9636337					6167925(64.0%)					91
					ORST4 7dpi					SRR1050899_1					7462433					6759463(90.6%)					90.3
					ORST4 7dpi					SRR1050899_2					7462433					6759463(90.6%)					91.2
					ORST4+TALE1Xam 0dpi					SRR1050900_1					16380943					8992672(54.9%)					90.4
					ORST4+TALE1Xam 0dpi					SRR1050900_2					16380943					8992672(54.9%)					91.1
					ORST4+TALE1Xam 5dpi					SRR1050901_1					3902078					1102598(28.3%)					87.5
					ORST4+TALE1Xam 5dpi					SRR1050901_2					3902078					1102598(28.3%)					89.2
					ORST4+TALE1Xam 7dpi					SRR1050902_1					6888116					6323898(91.8%)					90.5
					ORST4+TALE1Xam 7dpi					SRR1050902_2					6888116					6323898(91.8%)					91.2
CBSV virus infected (leaf tissue) (PRJNA243380)					Albert non infected					SRR1213744					54045667					53727143(99.4%)					50.7
					Albert CBSV infected					SRR1213745					60070579					59799344(99.5%)					50.8
					Kaleso non infected					SRR1213746					38949010					38709766(99.4%)					50.7
					Kaleso CBSV infected					SRR1213747					49681907					49239693(99.1%)					50.8
Tissue (PRJNA248260)					W14_root					SRR1298996					9693871					9406418(97.0%)					51.3
					W14_leaf					SRR1298998					68673876					67074377(97.7%)					51.3
					W14_stem					SRR1298999					13359172					13078146(97.9%)					51.4
					KU50_leaf					SRR1299000					29905212					29834973(99.8%)					50.8
					KU50_root75d					SRR1299001					32700866					32617372(99.7%)					50.8
					KU50_root120d					SRR1299002					34029215					33951104(99.8%)					50.8
					KU50_root150d					SRR1299003					32255360					32175651(99.8%)					50.8
					Arg7_root_early					SRR1299005					12034644					11765977(97.8%)					52.3
					Arg7_root_middle					SRR1299006					15087006					14370652(95.3%)					52.9
					Arg7_root_late					SRR1299007					39221907					37520874(95.7%)					53
					Arg7_stem					SRR1299008					29605379					28674448(96.9%)					53.1
					Arg7_leaf					SRR1299009					30710363					29583171(96.3%)					52.9
					W14_root					SRR1302047					9693871					9642555(99.5%)					52
Identify cassava genes induced by the cassava bacterial blight pathogen (PRJNA257332)					mock_8hr					SRR1537519					13791732					13272685(96.2%					95.6
					mock_8hr					SRR1538457_1					13657835					12791236(93.7%					97.5
					mock_8hr					SRR1538457_2					13657835					12791236(93.7%					96.8
					Xam668_8hr					SRR1538484_1					17678731					16728343(94.6%					96
					Xam668_8hr					SRR1538484_2					17678731					16728343(94.6%					95.6
					Xam668_8hr					SRR1538485_1					18209143					16625074(91.3%					96.9
					Xam668_8hr					SRR1538485_2					18209143					16625074(91.3%					95.8
					Xam668_8hr					SRR1538486_1					21478007					19841726(92.4%					97.5
					Xam668_8hr					SRR1538486_2					21478007					19841726(92.4%					97
					X. euvesicatoria_8hr					SRR1538487_1					15667792					14874080(94.9%					95.9
					X. euvesicatoria_8hr					SRR1538487_2					15667792					14874080(94.9%					95.3
					X. euvesicatoria_8hr					SRR1538488_1					43463599					39600421(91.1%					96.8
					X. euvesicatoria_8hr					SRR1538488_2					43463599					39600421(91.1%					95.8
					X. euvesicatoria_8hr					SRR1538489_1					16446900					15380928(93.5%					97.4
					X. euvesicatoria_8hr					SRR1538489_2					16446900					15380928(93.5%					97
					X. euvesicatoria(TAL20_Xam668)_8hr					SRR1538490_1					38317990					34872964(91.0%					96.8
					X. euvesicatoria(TAL20_Xam668)_8hr					SRR1538490_2					38317990					34872964(91.0%					95.8
					X. euvesicatoria(TAL20_Xam668)_8hr					SRR1538491_1					24930160					23242761(93.2%					97.3
					X. euvesicatoria(TAL20_Xam668)_8hr					SRR1538491_2					24930160					23242761(93.2%					96.8
					mock_24hr					SRR1538828_1					12540024					11912227(95.0%					95.9
					mock_24hr					SRR1538828_2					12540024					11912227(95.0%)					95.5
					mock_24hr					SRR1538829_1					9782004					8962758(91.6%)					96.9
					mock_24hr					SRR1538829_2					9782004					8962758(91.6%)					95.9
					mock_24hr					SRR1538848_1					25653763					23895764(93.1%)					97.4
					mock_24hr					SRR1538848_2					25653763					23895764(93.1%)					96.8
					X. euvesicatoria_24hr					SRR1538903_1					11782663					11094265(94.2%)					95.8
					X. euvesicatoria_24hr					SRR1538903_2					11782663					11094265(94.2%)					95.7
					X. euvesicatoria_24hr					SRR1538904_1					26831842					24341321(90.7%)					96.7
					X. euvesicatoria_24hr					SRR1538904_2					26831842					24341321(90.7%)					95.9
					X. euvesicatoria_24hr					SRR1538905_1					17392110					16184908(93.1%)					97.4
					X. euvesicatoria_24hr					SRR1538905_2					17392110					16184908(93.1%)					97.1
					X. euvesicatoria(TAL20_Xam668)_24hr					SRR1538928_1					11055879					10112922(91.5%)					96.9
					X. euvesicatoria(TAL20_Xam668)_24hr					SRR1538928_2					11055879					10112922(91.5%)					95.8
					X. euvesicatoria(TAL20_Xam668)_24hr					SRR1538929_1					11709557					11078467(94.6%)					95.8
					X. euvesicatoria(TAL20_Xam668)_24hr					SRR1538929_2					11709557					11078467(94.6%)					95.4
					X. euvesicatoria(TAL20_Xam668)_24hr					SRR1538930_1					24109041					22463792(93.2%)					97.4
					X. euvesicatoria(TAL20_Xam668)_24hr					SRR1538930_2					24109041					22463792(93.2%)					97
					Xam668_24hr					SRR1538931_1					22820861					21565355(94.5%)					95.7
					Xam668_24hr					SRR1538931_2					22820861					21565355(94.5%)					95.6
					Xam668_24hr					SRR1538932_1					14493222					13144878(90.7%)					96.8
					Xam668_24hr					SRR1538932_2					14493222					13144878(90.7%)					95.8
					Xam668_24hr					SRR1538933_1					16666862					15481117(92.9%)					97.3
					Xam668_24hr					SRR1538933_2					16666862					15481117(92.9%)					97
					X. euvesicatoria(TAL20_Xam668)_8hr					SRR1539556_1					14018566					13241589(94.5%)					95.9
					X. euvesicatoria(TAL20_Xam668)_8hr					SRR1539556_2					14018566					13241589(94.5%)					94.9
					mock_50hr					SRR1539557_1					22496816					20853560(92.7%)					95.9
					mock_50hr					SRR1539557_2					22496816					20853560(92.7%)					95.2
					mock_50hr					SRR1539558_1					14356485					13031408(90.8%)					97
					mock_50hr					SRR1539558_2					14356485					13031408(90.8%)					95.8
					Xam668_50hr					SRR1539560_1					18482750					17232192(93.2%)					97.2
					Xam668_50hr					SRR1539560_2					18482750					17232192(93.2%)					96.8
					Xam668_50hr					SRR1539561_1					11767017					10746810(91.3%)					96.7
					Xam668_50hr					SRR1539561_2					11767017					10746810(91.3%)					95.7
					Xam668_50hr					SRR1539562_1					18482750					17232192(93.2%)					97.2
					Xam668_50hr					SRR1539562_2					18482750					17232192(93.2%)					96.8
					X. euvesicatoria_50hr					SRR1539563_1					25167794					23833825(94.7%)					95.7
					X. euvesicatoria_50hr					SRR1539563_2					25167794					23833825(94.7%)					95.2
					X. euvesicatoria_50hr					SRR1539564_1					5428886					5003535(92.2%)					96.8
					X. euvesicatoria_50hr					SRR1539564_2					5428886					5003535(92.2%)					95.9
					X. euvesicatoria_50hr					SRR1539565_1					23187405					21648906(93.4%)					97.3
					X. euvesicatoria_50hr					SRR1539565_2					23187405					21648906(93.4%)					96.8
					X. euvesicatoria(TAL20_Xam668)_50hr					SRR1539566_1					12165239					11526568(94.8%)					95.8
					X. euvesicatoria(TAL20_Xam668)_50hr					SRR1539566_2					12165239					11526568(94.8%)					95.4
					X. euvesicatoria(TAL20_Xam668)_50hr					SRR1539567_1					15872421					14483988(91.3%)					96.8
					X. euvesicatoria(TAL20_Xam668)_50hr					SRR1539567_2					15872421					14483988(91.3%)					96
					X. euvesicatoria(TAL20_Xam668)_50hr					SRR1539568_1					16272175					15143092(93.1%)					97.3
					X. euvesicatoria(TAL20_Xam668)_50hr					SRR1539568_2					16272175					15143092(93.1%)					96.8
					mock_8hr					SRR1544068					13791732					13310890(96.5%)					94.2
f) Ricicus communis
Experiments				Sample Name					SRA ID				Raw Reads No.					Clean Reads No.				Mean Size (bp)
Tissue (PRJEB2660)				Developing_endosperm_II/III					ERR044267				21858754					21528542(98.5%)				114.1
				Developing_endosperm_II/III					ERR044267				21858754					21528542(98.5%)				114.8
				Developing_endosperm_V/VI					ERR044268				14326641					14141223(98.7%)				113.7
				Developing_endosperm_V/VI					ERR044268				14326641					14141223(98.7%)				113.6
				Germinating_seed					ERR044269				17374537					17136894(98.6%)				113.9
				Germinating_seed					ERR044269				17374537					17136894(98.6%)				113.9
				Leaf					ERR044270				19322724					19065606(98.7%)				109
				Leaf					ERR044270				19322724					19065606(98.7%)				107.7
				Male_developing_flowers					ERR044271				17869625					17612176(98.6%)				113.5
				Male_developing_flowers					ERR044271				17869625					17612176(98.6%)				112.8
Four developing oilseeds (PRJNA79463)				Embryo Stage IVa					SRR020784				159209					159083				0.999
				Embryo Stage IVa					SRR020785				144142					144032				0.999
				Embryo Stage IVb					SRR020786				89386					89355				1
				Embryo Stage III					SRR020787				137839					137816				1
				Embryo Stage V					SRR020788				82205					82148				0.999
				Embryo Stage VII_VIII					SRR020789				160205					160173				1
				Embryo Stage VI					SRR020790				170648					170579				1
				Embryo Stage III_V					SRR020791				195250					195214				1
